# Supplementary material for: Color Compounds Removal from Tequila Vinasses Using Silica Gel Adsorbents Functionalized with Thiol Moieties: Equilibrium and Kinetics Studies
Source: Molecules. 2024 Dec 15;29(24):5910. doi: 10.3390/molecules29245910 (PMC11679727; doi:10.3390/molecules29245910)
Supplement: Supplementary file 1 [file molecules-29-05910-s001.zip]

Archive with 1 entries (1 files):
- molecules-3276230-supplementary.pdf
